# Supplementary material for: Phenotypic Variation in Vietnamese Osteogenesis Imperfecta Patients Sharing a Recessive P3H1 Pathogenic Variant
Source: Genes (Basel). 2022 Feb 24;13(3):407. doi: 10.3390/genes13030407 (PMC8950175; doi:10.3390/genes13030407)
Supplement: Supplementary file 1 [file genes-13-00407-s001.zip]

Archive with 1 entries (1 files):
- genes-1583282-supplementary.pdf
